# Supplementary material for: Exposure to a PFOA, PFOS and PFHxS Mixture during Gestation and Lactation Alters the Liver Proteome in Offspring of CD-1 Mice
Source: Toxics. 2024 May 9;12(5):348. doi: 10.3390/toxics12050348 (PMC11126053; doi:10.3390/toxics12050348)
Supplement: Supplementary file 1 [file toxics-12-00348-s001.zip]

Archive with 1 entries (1 files):
- toxics-2885924-supplementary.pdf
